# Supplementary material for: Influences of Dog Attachment and Dog Walking on Reducing Loneliness during the COVID-19 Pandemic in Korea
Source: Animals (Basel). 2022 Feb 16;12(4):483. doi: 10.3390/ani12040483 (PMC8868061; doi:10.3390/ani12040483)
Supplement: Supplementary file 1 [file animals-12-00483-s001.zip]

Archive with 1 entries (1 files):
- animals-1558476-supplementary File S1.pdf
